# Supplementary material for: Batch-to-Batch Variation and Patient Heterogeneity in Thymoglobulin Binding and Specificity: One Size Does Not Fit All
Source: J Clin Med. 2025 Jan 10;14(2):422. doi: 10.3390/jcm14020422 (PMC11765605; doi:10.3390/jcm14020422)
Supplement: Supplementary file 1 [file jcm-14-00422-s001.zip]

Archive with 1 entries (1 files):
- jcm-3367187-supplementary.pdf
